# Supplementary material for: Identification of molecular subtypes and a prognostic signature based on m6A/m5C/m1A-related genes in lung adenocarcinoma
Source: Sci Rep. 2024 Mar 30;14:7543. doi: 10.1038/s41598-024-57910-5 (PMC10981664; doi:10.1038/s41598-024-57910-5)
Supplement: Supplementary file 5 — Supplementary Table S1. [file 41598_2024_57910_MOESM5_ESM.xlsx]

## Sheet: Sheet1
Table S1 The high-risk group enriched gene sets
Gene set	ES	NES	NOM p-val	FDR q-val
Cell cycle	0.74	2.37	0	0
RNA degradation	0.67	2.21	0	0.002
Intestinal immune network for IGA production	0.57	2.14	0	0.006
Small cell lung cancer	0.79	2.13	0.002	0.005
Primary immunodeficiency	0.61	2.11	0	0.005
