# Supplementary material for: Identification of molecular subtypes and a prognostic signature based on m6A/m5C/m1A-related genes in lung adenocarcinoma
Source: Sci Rep. 2024 Mar 30;14:7543. doi: 10.1038/s41598-024-57910-5 (PMC10981664; doi:10.1038/s41598-024-57910-5)
Supplement: Supplementary file 7 — Supplementary Table S3. [file 41598_2024_57910_MOESM7_ESM.xlsx]

## Sheet: Sheet1
Table 2 Gene sets for stemness score, mesenchymal EMT score, tumorigenic cytokines score and angiogenic activity score
Stemness score	Mesenchymal-EMT score	Tumorigenic cytokines score	Angiogenic activity score
CD44	CDH1	CCL3	ADE2H1
DLL3	CDH2	CLEC11A	AND-1
NANOG	MMP2	CSF2	ARHC
NES	NCOR1	FGF2	ARHGEF3
NOTCH1	PTN	IFNG	AXIN2
OLIG2	SNAI1	IL10	BAF53A
PROM1	SNAI2	IL15	BBC3
SOX2	VIM	IL17	BF
SOX9	ZEB1	IL1RN	BHLHB2
	ZEB2	IL2	BM032
		IL4	BM039
		IL6	CBX1
		IL7	CCT5
		IL8	CCT8
		LIF	CHEK1
		TNF	CLC
			CLCN6
			CORO1C
			CST3
			CTSF
			DC13
			DCK
			DKFZP434C211
			DPP7
			EIF4EBP1
			EIF4G1
			EMP2
			ENO1
			ERP70
			F10
			F3
			FABP5
			FADS1
			FADS2
			FCGRT
			FDPS
			FLJ10036
			FLJ10292
			FLJ10407
			FLJ10618
			FLJ10948
			FLJ10956
			FLJ12810
			FLJ13052
			FLJ20331
			FLJ20367
			FLJ20425
			FLJ20764
			FLJ23462
			FLJ23468
			FLNC
			FN14
			FYCO1
			GATM
			GGH
			GNG11
			H2AFZ
			HAS2
			HMGCS1
			HNRPA2B1
			HNRPAB
			HRI
			HSPC111
			HSPC224
			HSPC228
			IDI1
			IFITM1
			IGBP1
			IL1R1
			IL6ST
			INSIG1
			ITGA6
			JTV1
			KIAA0090
			KIAA0203
			KIAA0806
			KIAA0874
			KIAA1036
			KIAA1095
			KIAA1109
			KIAA1305
			KIAA1536
			LDB1
			LMNB2
			LOC51128
			LOC51192
			LOC51313
			LOC51668
			LOC51670
			LOC51696
			LOC55884
			LOC56898
			LOC56926
			LOC57100
			LOC57213
			LPIN1
			LSM3
			LUM
			MAN1A1
			MAPK8IP2
			MAPRE1
			MCM3
			MCM7
			MCT-1
			MFGE8
			MGC11266
			MGC2722
			MIG-6
			MNAT1
			MPB1
			MRPL12
			MRPL37
			MRPS28
			MSN
			MVD
			MXI1
			MYBL1
			MYBL2
			MYL6
			NIFU
			NME1
			NUDT1
			NUP107
			OIP2
			P40
			p53R2
			PA26
			PFKP
			PFN1
			PheHB
			PKIG
			PLAUR
			PLOD2
			PNN
			POLE2
			POR
			PP15
			PRO2463
			PSMA7
			PSMB7
			PSMC3
			PSMD12
			PSMD2
			PTMA
			PTS
			PURB
			RANBP1
			RARRES3
			RBM14
			RDGBB
			RFC3
			RNASE4
			RNASEHI
			RPLP2
			RPP40
			SBB103
			SCD
			SDC1
			SDFR1
			SELENBP1
			SFRS10
			SFRS2
			SLC11A3
			SLC16A1
			SLC25A5
			SLPI
			SMS
			SNRPA
			SNRPA1
			SNRPB
			SNRPC
			SNRPE
			SQLE
			SRM
			SSR3
			STK17A
			STK18
			STRIN
			TCEB1
			TCTEL1
			TFPI2
			TIMP2
			TUBG1
			UAP1
			UMPK
			VDAC1
			ZFP106
			ZNF219
			ZNF36
